# Supplementary material for: Physiological and Metabolic Responses of Leymus chinensis Seedlings to Alkali Stress
Source: Plants (Basel). 2022 Jun 2;11(11):1494. doi: 10.3390/plants11111494 (PMC9182738; doi:10.3390/plants11111494)
Supplement: Supplementary file 1 [file plants-11-01494-s001.zip]

Archive with 1 entries (1 files):
- plants-1749576-supplementary.pdf
